# Supplementary material for: Stringent DDI-based Prediction of H. sapiens-M. tuberculosis H37Rv Protein-Protein Interactions
Source: BMC Syst Biol. 2013 Dec 13;7(Suppl 6):S6. doi: 10.1186/1752-0509-7-S6-S6 (PMC4029759; doi:10.1186/1752-0509-7-S6-S6)
Supplement: Additional file 1 — Predicted H. sapiens-M. tuberculosis H37Rv PPI datasets. We predicted H. sapiens-M. tuberculosis H37Rv PPIs using our stringent DDI-based prediction approach. The predicted PPI data are recorded in simple text format in additional file 1. [file 1752-0509-7-S6-S6-S1.txt]

Q6JQN1	O33229
Q96G61	O53345
P06576	P63673
P11498	P95127
P46063	O05855
O00148	O05855
Q14160	O07175
P26440	P96844
P22033	P65487
Q709F0	P95280
Q16762	Q59570
Q9H5P4	O06291
O96020	P0A5S4
P00325	O53533
P22557	P0A4X4
P49796	O06291
Q96RP9	P0A556
Q96GQ7	O05855
P08319	O53533
P28330	P96844
Q6JQN1	O06164
Q92947	P95208
Q9BYC2	P63650
P00492	P0A5T0
O60575	O06316
Q9NNW7	P66004
O14874	P96368
Q13153	P0A5S4
P49748	P96844
Q92947	P96844
P11498	P96890
Q8NFD2	P0A5S4
P45954	P63427
P05165	P95127
O14983	Q10877
P78396	P0A5S4
Q9UJ83	O53639
Q8N448	O06291
Q16698	P71821
Q9UHL0	O05855
Q13424	O06291
Q6JQN1	P95208
Q8TEU7	O06291
Q93084	Q10877
Q9UKU7	O86319
Q92947	P95280
P11766	O53533
P21953	O06160
Q15067	O53815
Q8WZ42	P0A5S4
Q9UKU7	P95208
P40394	O53533
P38919	O05855
P45954	P96844
P32189	O69664
Q96BY6	P0A5S4
P30281	P0A5S4
P07327	O53533
Q06210	P0A588
Q96RQ3	P95127
O96017	P0A5S4
P25705	P63673
P24864	P0A5S4
Q12923	O07175
P34913	O50405
P45954	O06164
P16219	O86319
P08183	O53645
O60583	P0A5S4
P68106	P0A5S4
Q8TDD1	O05855
Q96PE7	P96850
Q13625	P0A5S4
P16615	Q10877
O15523	O05855
P55273	P0A5S4
P46063	O53499
P11498	P0A508
P57772	P65269
Q9H9S4	P0A5S4
Q8TEU7	O07175
P28330	O33229
P05165	P0A508
O95067	P0A5S4
Q53FA7	O53533
P42285	Q10701
O00330	P66004
P16219	P96844
Q99536	O53533
P16219	O53815
P05165	P96885
Q15700	O06291
